# Supplementary material for: New basal cell carcinoma susceptibility loci
Source: Nat Commun. 2015 Apr 9;6:6825. doi: 10.1038/ncomms7825 (PMC4403348; doi:10.1038/ncomms7825)
Supplement: Supplementary Data 1 — The co-localization to biologically relevant landmarks of variants whose associations are statistically indistinguishable from the index SNP at each locus [file ncomms7825-s2.xlsx]

## Sheet: Stacey Supplementary Data 1
Supplementary Data 1: Summary of Variants Localized to Biological Landmarks
Chr	Pos	marker	r2a	Adjusted P-valueb	ENSR numberc	ENCODE ChIp-Seq Transcription Factors Boundd	ENCODE DNaseI HS site (cell types)d	Enhancer Chromatin State ENCODEe	Enhancer Chromatin State Roadmapf	CADD Cscoreg	Comment
2p24 MYCN
chr2	16325626	rs57244888	1	1			5 cell types	H1	5 cell types	3.18	Top marker
chr2	16326815	rs73217623	0.998437	0.820234	1539792	7 proteins bound incl. CTCF in NHEK	54 cell types incl. NHEK		21 cell types	2.133
2q33 CASP8-ALS2CR12
chr2	201923737	rs13014235	1	1						1.433	Top marker. ALS2CR12 NP_001120863.1:p.Val43Leu, GERP sequence constraint
chr2	201931811	rs2349075	0.986744	0.747929	605511	10 bound proteins	76 cell types incl. NHEK	NHLF,GM12878, HMEC	6 cell types	0.29	Site is near Keratinocyte enhancer 1.5kb upstream of ALS2CR12, binds JUN/FOS family, potentially alters AP1 binding site. DNaseHS correlated with CASP8 & TRAK2 expression
chr2	201931674	rs2110688	0.995282	0.592275	605511	10 bound proteins		NHLF	6 cell types	2.517	Near Keratinocyte enhancer 1.5kb upstream of ALS2CR12
chr2	201953489	rs3795966	0.584052	0.042553			SAEC	HMEC	4 cell types incl. PFK	8.991	In TRAK2 3´UTR
chr2	201957033	rs7579617	0.583087	0.0419717					9 cell types incl. PFK	2.208
chr2	201957224	rs7579853	0.58216	0.0400591					7 cell types incl. PFK	16.58	GERP and SiPhy sequence constraint
chr2	201978089	rs11691118	0.580744	0.0367253	306291		13 cell types	K562	34 cell types	4.998
chr2	201980277	rs11691865	0.580879	0.0362306	306293	4 bound proteins	4 cell types	5 cell types incl. NHEK	33 cell types	4.461
chr2	201988478	rs10804115	0.580295	0.0362306	605521	FOS	8 cell types	Huvec, GM12878, NHLF	23 cell types	1.166
chr2	201980236	rs11691859	0.580878	0.036198		4 bound proteins	4 cell types	4 cell types incl. NHEK	35 cell types	4.184
chr2	202013877	rs10186894	0.611571	0.0354059				4 cell types incl. NHEK	26 cell types incl. PFK	5.632
chr2	201988067	chr2:201988067:I	0.576783	0.0353071				5 cell types incl. NHEK	41 cell types	NA
chr2	201992481	chr2:201992481:I	0.609833	0.0350739		10 bound proteins incl. CTCF in NHEK	48 cell types incl. NHEK	5 cell types incl. NHEK	20 cell types	NA	PFK enhancer in Roadmap 18 state HMM release II-IX
chr2	202000855	rs6435083	0.611686	0.034506	1550644		HSMM, HSMMtube			ND
chr2	201993345	rs4507084	0.611721	0.0343578	605523	7 bound proteins		5 cell types incl. NHEK	30 cell types incl. PFK	6.592
chr2	201978018	rs2714488	0.611763	0.0343367	306291	CTCF,RAD21,RUNX3	13 cell types	K562	40 cell types incl. PFK	0.76
chr2	202024004	rs2540449	0.611704	0.0342912	1550646	76 bound proteins incl. CTCF in NHEK	42 cell types		IPS.DF19	5.35	Near TRAK2 and STRADB transcription start sites. Active promoter region in 98 cell types including NHEK and PFK. SiPhy sequence constraint
chr2	201984341	chr2:201984341:I	0.61179	0.033914	1550640			NHLF, HSMM	9 cell types	NA
chr2	201954189	chr2:201954189:0:T	0.581147	0.033603					PFK, H1.BMP4DT	NA
chr2	201979783	rs34625194	0.582114	0.0327262	605519	21 bound proteins		4 cell types incl. NHEK	44 cell types incl. PFK	1.623
chr2	201861470	rs700635	0.482871	0.0216478						5.1	Strongest CASP8 eQTL variant
chr2	201869007	rs141470809	0.481175	0.0218477	605506				H9	0.25
chr2	201954200	rs72937131	0.496208	0.0123689					2 cell types incl. PFK	3.733
chr2	202038875	rs7605375	0.506855	0.00990143	1550648		23 cell types	NHLF, HSMM	42 cell types incl. PFK	6.51
chr2	202023452	rs6717641	0.509024	0.00420353		FOXA1,FOXA2		NHEK	9 cell types	2.367	Near TRAK2 and STRADB transcription start sites. Active promoter region in 80 cell types including PFK. GERP and SiPhy sequence constraint
chr2	202013390	rs7603584	0.509077	0.00353569	306296	25 bound proteins	28 cell types incl. NHEK	5 cell types incl. NHEK	20 cell types incl. PFK	1.196
chr2	202025510	rs2270315	0.536549	0.00337122	1550646	FOSL2,JUND,ZKSCAN1	24 cell types		5 cell types	7.746	Near TRAK2 and STRADB transcription start sites. Active promoter region in 93 cell types including NHEK and PFK.
chr2	201831240	rs3769823	0.331258	0.00311741	306284	77 bound proteins incl. CTCF in NHEK	122 cell types incl. NHEK	K562, Huvec	8 cell types	11.4	CASP8 NP_001073594.1:p.Lys14Arg. Near promoter of CASP8 transcript variant G NM_001080125. Active promoter region in 86 cell types incl. NHEK and PFK. DNaseHS correlated with CASP8, CASP10, & CFLAR expression.
chr2	202045481	rs12991600	0.516298	0.00225784		CEBPB	5 cell types	NHLF, NHEK	6 cell types	0.441
chr2	201831724	chr2:201831724:I	0.396359	0.00123061	306284	77 bound proteins incl. CTCF in NHEK	122 cell types incl. NHEK	Huvec, H1	6 cell types	NA	Near promoter of CASP8 transcript variant G NM_001080125. Active promoter region in 85 cell types incl. NHEK and PFK. DNaseHS correlated with CASP8 & CASP10 expression.
chr2	201832747	rs6735656	0.390595	0.00113467			8 cell types	6 cell types	34 cell types incl. PFK	0.63	DNaseHS correlated with CASP8 expression
chr2	201834860	rs1861270	0.397501	0.00104342		CTCF,WRNIP1	17 cell types	4 cell types incl. NHEK	15 cell types incl. PFK	4.176	DNaseHS correlated with CASP8 & CASP10 expression
chr2	201833242	rs6754084	0.397485	0.00104219	197721	15 bound proteins		8 cell types incl. NHEK	32 cell types incl. PFK	3.083	DNaseHS correlated with CASP8 & CASP10 expression. Near promoter of CASP8 transcript variant C NM_033356.
8q21 ZFHX4
chr8	77641094	rs28727938	1	1		CEBPB, RAD21, TBP	5 cell types			3.746	Top marker
chr8	77605042	chr8:77605042:0:GAA	0.932801	0.109045	1394642	9 proteins bound	16 cell types	HSMM	5 cell types	NA
chr8	77605042	chr8:77605042:0:GA	0.699279	0.0059745	1394642	9 proteins bound	16 cell types	HSMM	5 cell types	NA
10p14 GATA3
chr10	8976004	rs73635312	1	1					CD3.P	0.199	Top marker
chr10	8980960	rs76141549	0.899	0.065				NHEK	PFK.2, CCIP.LSMPTP	5.46
chr10	8992558	rs17413266h	0.899	0.066		5 proteins bound incl. GATA3	H7-hESC, MCF-7, T-47D		HD.CD184EC, IPS.18	20.3	GATA3 binding in T-47D, GERP and SiPHy sequence constraint
chr10	8988226	rs144203968h	0.897	0.065		GATA3				NA	GATA3 binding in MCF-7 & T-47D
athe r2 value of the marker relative to the designated top SNP at each locus.
bBCC association P-value of the top SNP after adjustment for effect of the indicated marker
cfrom Ensembl: http://www.ensembl.org
dfrom ENCODE: Dunham, I. et al. An integrated encyclopedia of DNA elements in the human genome. Nature 489, 57–74 (2012).
efrom ENCODE: Ernst, J. et al. Mapping and analysis of chromatin state dynamics in nine human cell types. Nature 473, 43–49 (2011).
ffrom Roadmap: Chadwick, L. H. The NIH Roadmap Epigenomics Program data resource. Epigenomics 4, 317–324 (2012).
gCombined Annotation-Dependent Depletion Scaled C-score: Kircher, M. et al. A general framework for estimating the relative pathogenicity of human genetic variants. Nat. Genet. 46, 310–315 (2014).
hThese variants were identified through manual checking of annotations and had not passed the filter requirements
